# Supplementary material for: Association of COVID-19-Associated Pulmonary Aspergillosis with Cytomegalovirus Replication: A Case–Control Study
Source: J Fungi (Basel). 2022 Feb 6;8(2):161. doi: 10.3390/jof8020161 (PMC8877274; doi:10.3390/jof8020161)
Supplement: Supplementary file 1 [file jof-08-00161-s001.zip]

Archive with 1 entries (1 files):
- jof-1555325-supplementary.pdf
